# Supplementary material for: Structure of the PCNA unloader Elg1-RFC
Source: Sci Adv. 2024 Mar 1;10(9):eadl1739. doi: 10.1126/sciadv.adl1739 (PMC10906927; doi:10.1126/sciadv.adl1739)
Supplement: Supplementary file 2 — Movies S1 and S2 [file sciadv.adl1739_movies_s1_and_s2.zip]

Archive with 2 entries (2 files):
- movie S1.mp4
- movie S2.mp4
